# Supplementary material for: Functional Characterization of PeVLN4 Involved in Regulating Pollen Tube Growth from Passion Fruit
Source: Int J Mol Sci. 2025 Mar 6;26(5):2348. doi: 10.3390/ijms26052348 (PMC11899883; doi:10.3390/ijms26052348)
Supplement: Supplementary file 1 [file ijms-26-02348-s001.zip]

Archive with 5 entries (4 files):
- ijms-3489736-supplementary/
- ijms-3489736-supplementary/Figure S1 Subcellular localization of PeVLN4 in N. benthamiana.pdf
- ijms-3489736-supplementary/Figure S2 PeVLN4 is crucial for pollen tube growth and shape.pdf
- ijms-3489736-supplementary/Supplemental figures with legends.pdf
- ijms-3489736-supplementary/Table S1 List of primers used in the article.pdf
